# Supplementary material for: Revisiting the Soybean GmNAC Superfamily
Source: Front Plant Sci. 2018 Dec 18;9:1864. doi: 10.3389/fpls.2018.01864 (PMC6305603; doi:10.3389/fpls.2018.01864)
Supplement: Supplementary file 2 [file Data_Sheet_2.xlsx]

## Sheet: Table S1
Table S1. Complete Inventory of soybean NAC superfamily
Glyma v11.0	Name	Lenth	NAC-domain	E-value	Transmemb. domain
Glyma.01G005500.1.p	GmNAC001	451	47 - 189	1.4E-33
Glyma.01G046800.1.p	GmNAC002	438	16 - 143	4.2E-50
Glyma.01G051300.1.p	GmNAC003	279	9 - 134	5.3E-52
Glyma.01G088200.1.p	GmNAC004	451	58 - 197	1.2E-29
Glyma.01G167900.1.p	GmNAC005	344	9 - 137	9.6E-53
Glyma.02G050100.1.p	GmNAC153	362	6 - 135	6.8E-53
Glyma.02G070000.1.p	GmNAC006	354	9 - 140	2.1E-50
Glyma.02G070600.1.p	GmNAC007	410	23 - 149	1.8E-53
Glyma.02G100200.1.p	GmNAC008	436	58 - 197	4.0E-30
Glyma.02G107000.1.p	GmNAC009	442	18 - 145	4.3E-50
Glyma.02G109800.1.p	GmNAC010	279	9 134	4.7E-52
Glyma.13G030900.1.p	GmNAC011	268	9 - 133	7.1E-50
Glyma.02G222300.1.p	GmNAC012	589	21 - 147	7.9E-50	565 - 587
Glyma.02G240500.1.p	GmNAC013	643	5 - 132	4.9E-54	567 - 586 e 620 - 637
Glyma.02G284300.1.p	GmNAC154	320	22 - 149	1.0E-47
Glyma.03G164200.1.p	GmNAC155	296	10 - 138	6.7E-48
Glyma.03G179600.1.p	GmNAC156	287	11 - 138	9.4E-48
Glyma.03G197900.1.p	GmNAC014	257	4 - 134	1.1E-42
Glyma.04G014900.1.p	GmNAC157	350	22 - 149	1.4E-49
Glyma.04G078600.1.p	GmNAC015	357	28 - 155	2.1E-52
Glyma.04G119500.1.p	GmNAC016	341	7 - 136	1.6E-53
Glyma.04G167200.1.p	GmNAC017	357	18 - 143	2.4E-54
Glyma.04G175800.1.p	GmNAC158	78	02 -- 78	1.3E-21
Glyma.04G199000.1.p	GmNAC159	169	28 - 73	4.0E-11
Glyma.04G208300.1.p	GmNAC018	291	7 - 131	3.4E-50
Glyma.04G212000.1.p	GmNAC019	201	8 - 125	6.4E-30
Glyma.04G213300.1.p	GmNAC020	483	6 - 132	2.9E-46
Glyma.04G226700.1.p	GmNAC021	603	22 - 148	7.9E-50	579 - 601
Glyma.04G249000.1.p	GmNAC022	300	7 - 131	2.8E-49
Glyma.05G025500.1.p	GmNAC023	350	16 - 142	3.3E-53
Glyma.05G055900.1.p	GmNAC024	364	7 - 136	3.4E-53
Glyma.05G002700.1.p	GmNAC025	390	56 - 197	9.3E-28
Glyma.05G086000.1.p	GmNAC160	177	11 - 140	1.5E-48
Glyma.05G108700.1.p	GmNAC161	212	18 - 98	6.4E-9
Glyma.05G113000.1.p	GmNAC026	345	6 - 135	2.0E-50
Glyma.05G120500.1.p	GmNAC027	189	8 - 127	1.1E-33
Glyma.05G191300.1.p	GmNAC028	317	5 - 123	1.1E-31
Glyma.05G192500.1.p	GmNAC029	206	9 - 125	1.7E-30
Glyma.05G195000.1.p	GmNAC030	298	7 - 131	1.3E-49
Glyma.05G234200.1.p	GmNAC031	321	5 - 131	9.8E-51
Glyma.05G225100.1.p	GmNAC032	448	47 - 189	9.6E-33
Glyma.05G202300.1.p	GmNAC033	241	14 - 141	6.2E-44
Glyma.06G014900.1.p	GmNAC162	374	22 -149	1.6E-49
Glyma.06G080200.1.p	GmNAC034	355	28 - 155	1.8E-52
Glyma.06G114000.1.p	GmNAC035	299	7 - 131	2.0E-49
Glyma.06G138100.1.p	GmNAC036	598	22 - 148	6.1E-50	574 - 593
Glyma.06G152900.1.p	GmNAC037	503	6 - 132	7.0E-46
Glyma.06G154400.1.p	GmNAC038	204	8 - 127	2.3E-31
Glyma.06G157400.1.p	GmNAC039	295	7 - 131	2.7E-50
Glyma.06G166500.1.p	GmNAC040	248	14 - 140	4.5E-45
Glyma.06G195500.1.p	GmNAC041	357	18 - 143	2.0E-54
Glyma.06G236000.1.p	GmNAC042	375	23 - 151	1.1E-52
Glyma.06G248900.1.p	GmNAC043	337	14 - 139	2.6E-49
Glyma.06G249100.1.p	GmNAC044	368	18 - 143	3.8E-51
Glyma.06G288500.1.p	GmNAC163	285	49 - 189	3.5E-30
Glyma.06G318900.1.p	GmNAC045	363	27 - 156	2.5E-53
Glyma.07G047900.1.p	GmNAC164	497	12 -141	2.1E-44	470 - 492
Glyma.07G048000.1.p	GmNAC046	405	6 - 138	3.1E-35
Glyma.07G048100.1.p	GmNAC047	308	6 - 138	7.0E-37
Glyma.07G050600.1.p	GmNAC048	400	15 - 143	4.5E-50
Glyma.07G092000.1.p	GmNAC049	324	5 - 131	4.5E-53
Glyma.07G126500.1.p	GmNAC050	447	48 - 190	1.1E-32
Glyma.07G192900.1.p	GmNAC165	362	15 - 142	3.8E-51
Glyma.07G201800.1.p	GmNAC051	326	68 - 208	9.7E-31
Glyma.07G229100.1.p	GmNAC052	233	10 - 135	6.5E-53
Glyma.07G271100.1.p	GmNAC053	400	43 - 168	2.2E-47
Glyma.08G009700.1.p	GmNAC054	241	14 - 140	3.7E-44
Glyma.08G031900.1.p	GmNAC055	452	47 - 189	1.5E-33
Glyma.08G041500.1.p	GmNAC056	313	5 - 130	1.2E-50
Glyma.08G075300.1.p	GmNAC057	190	8 - 127	1.3E-33
Glyma.08G156500.1.p	GmNAC058	323	5 - 130	5.1E-42
Glyma.08G161300.1.p	GmNAC059	328	10 - 139	6.0E-52
Glyma.08G163100.1.p	GmNAC166	348	6 - 133	1.8E-54
Glyma.08G169400.1.p	GmNAC060	80	27 - 72	1.2E-16
Glyma.08G173400.1.p	GmNAC061	302	11 - 134	1.1E-49
Glyma.08G181100.1.p	GmNAC062	190	8 - 128	1.6E-34
Glyma.08G301100.1.p	GmNAC063	413	15 - 142	3.1E-50
Glyma.08G307100.1.p	GmNAC064	304	19 - 146	6.8E-48
Glyma.08G360200.1.p	GmNAC065	224	14 - 139	7.1E-48
Glyma.09G167400.1.p	GmNAC066	265	34 - 161	3.6E-52
Glyma.09G184100.1.p	GmNAC067	331	5 - 131	3.4E-52
Glyma.09G231700.1.p	GmNAC068	354	7 - 136	8.7E-54
Glyma.09G233600.1.p	GmNAC069	359	9 - 138	3.1E-51
Glyma.09G235700.1.p	GmNAC070	363	19 - 145	1.9E-52
Glyma.10G037700.1.p	GmNAC071	296	10 - 138	9.3E-48
Glyma.10G077000.1.p	GmNAC167	128	11 - 128	1.3E-38
Glyma.10G077400.1.p	GmNAC168	136	11 - 136	1.7E-43
Glyma.10G197500.1.p	GmNAC072	465	33 - 160	8.5E-51
Glyma.10G197600.1.p	GmNAC169	448	5 -- 97	2.1E-29	424 - 446
Glyma.10G204700.1.p	GmNAC170	422	56 - 195	1.5E-28
Glyma.10G216400.1.p	GmNAC073	346	19 - 147	4.2E-51
Glyma.10G219600.1.p	GmNAC074	560	20 - 146	4.3E-51	529 -551
Glyma.11G030600.1.p	GmNAC075	360	7 - 138	4.2E-53
Glyma.11G075400.1.p	GmNAC076	380	40 - 169	9.4E-53
Glyma.11G096600.1.p	GmNAC077	302	19 - 146	4.5E-45
Glyma.11G182000.1.p	GmNAC078	246	5 - 137	2.3E-40
Glyma.11G212400.1.p	GmNAC079	672	8 - 135	1.3E-53
Glyma.12G003200.1.p	GmNAC171	356	9 - 138	3.2E-51
Glyma.12G004900.1.p	GmNAC080	347	7 - 136	1.4E-53
Glyma.12G022700.1.p	GmNAC081	297	16 - 143	4.3E-45
Glyma.12G091200.1.p	GmNAC082	248	6 - 140	1.6E-40
Glyma.12G118700.1.p	GmNAC083	284	49 - 189	6.7E-31
Glyma.12G145100.1.p	GmNAC172	180	11 - 138	1.6E-46
Glyma.12G148900.1.p	GmNAC084	360	14 - 142	2.3E-51
Glyma.12G149100.1.p	GmNAC085	340	14 - 139	1.7E-49
Glyma.12G160100.1.p	GmNAC173	133	2 - 115	5.2E-35
Glyma.12G161700.1.p	GmNAC086	366	21 - 149	1.1E-52
Glyma.12G171600.1.p	GmNAC087	349	13 - 139	4.6E-49
Glyma.12G186200.1.p	GmNAC088	244	4 - 134	2.1E-45
not found - NAC89
Glyma.12G186900.1.p	GmNAC174	493	17 - 143	8.8E-47	303 - 325
Glyma.12G206900.1.p	GmNAC090	279	48 - 188	6.1E-30
Glyma.12G221400.1.p	GmNAC091	375	15 - 142	5.8E-51
Glyma.12G221500.1.p	GmNAC092	345	14 - 139	4.3E-49
Glyma.12G226500.1.p	GmNAC093	343	8 - 136	6.7E-53
Glyma.13G063300.1.p	GmNAC094	380	13 - 138	1.6E-51
Glyma.13G062000.1.p	GmNAC095	358	20 - 146	6.4E-53
not found - NAC096
Glyma.13G174700.1.p	GmNAC097	329	69 - 209	1.7E-30
Glyma.13G234700.1.p	GmNAC098	332	73 - 214	1.0E-30
Glyma.13G243200.1.p	GmNAC099	363	19 - 147	4.1E-51
Glyma.13G274300.1.p	GmNAC100	352	16 - 144	7.1E-53
Glyma.13G279900.1.p	GmNAC101	343	14 - 139	4.2E-49
Glyma.13G280000.1.p	GmNAC102	375	15 - 142	4.5E-51
Glyma.13G294000.1.p	GmNAC175	279	48 - 188	6.1E-30
Glyma.13G314600.1.p	GmNAC103	371	18 - 144	5.1E-47	331 - 353
Glyma.13G315300.1.p	GmNAC104	253	4 - 134	4.2E-45
Glyma.13G327600.1.p	GmNAC105	349	13 - 139	4.4E-49
Glyma.14G030700.1.p	GmNAC106	326	36 - 163	7.7E-48
Glyma.14G084300.1.p	GmNAC107	278	9 - 142	9.0E-24
not found - NAC108
Glyma.14G140100.1.p	GmNAC176	373	27 - 154	4.8E-53
Glyma.14G152700.1.p	GmNAC109	280	9 - 133	1.1E-49
Glyma.14G189300.1.p	GmNAC110	590	21 - 147	2.0E-50	566 - 588
Glyma.14G210000.1.p	GmNAC111	644	5 - 132	1.8E-54	568 - 587
Glyma.15G051200.1.p	GmNAC112	191	8 - 128	1.7E-34
Glyma.15G070300.1.p	GmNAC113	354	16 - 144	1.4E-50
Glyma.15G078300.1.p	GmNAC114	322	61 - 203	7.9E-31
Glyma.15G254000.1.p	GmNAC115	303	11 - 134	2.4E-49
Glyma.15G257700.1.p	GmNAC116	318	27 - 155	4.9E-47
Glyma.15G264100.1.p	GmNAC117	347	6 - 133	1.6E-54
Glyma.15G266500.1.p	GmNAC118	326	10 - 139	1.1E-51
not found - GmNAC119
Glyma.16G016400.1.p	GmNAC177	267	11 - 140	1.0E-44
Glyma.16G016600.1.p	GmNAC120	431	5 - 135	7.6E-40
Glyma.16G016700.1.p	GmNAC121	400	6 - 138	1.1E-36
Glyma.16G019400.1.p	GmNAC122	443	15 - 143	5.5E-50
Glyma.16G042900.1.p	GmNAC123	407	16 - 143	2.8E-54
Glyma.16G043200.1.p	GmNAC124	353	8 - 138	2.7E-51
Glyma.16G051800.1.p	GmNAC125	216	14 - 140	5.3E-26
Glyma.16G069300.1.p	GmNAC178	399	56 - 198	4.8E-27
Glyma.16G130200.1.p	GmNAC126	362	7 - 135	2.7E-53
Glyma.16G151500.1.p	GmNAC127	363	9 - 139	1.6E-50
Glyma.16G152100.1.p	GmNAC128	410	23 - 149	7.1E-54
Glyma.16G217400.1.p	GmNAC129	264	33 - 160	1.8E-52
Glyma.17G002800.1.p	GmNAC130	403	47 - 172	2.2E-47
Glyma.17G101500.1.p	GmNAC131	350	16 - 142	3.3E-53
Glyma.17G138100.1.p	GmNAC132	366	7 - 136	3.4E-53
Glyma.17G154100.1.p	GmNAC133	342	6 - 135	3.8E-50
Glyma.17G185000.1.p	GmNAC134	217	15 - 132	2.0E-31
Glyma.17G240700.1.p	GmNAC135	285	9 - 143	2.6E-25
Glyma.18G043900.1.p	GmNAC136	678	8 - 135	1.1E-53	580 - 599
Glyma.18G110700.1.p	GmNAC137	304	19 - 146	6.9E-48
Glyma.18G119300.1.p	GmNAC138	401	15 - 142	4.2E-50
Glyma.18G261300.1.p	GmNAC139	388	43 - 169	5.3E-51
Glyma.18G301500.1.p	GmNAC179	229	14 - 138	1.3E-49
Glyma.19G002900.1.p	GmNAC180	389	56 - 197	1.9E-28
Glyma.19G021900.1.p	GmNAC140	367	14 - 139	1.5E-51
Glyma.19G024500.1.p	GmNAC141	362	21 - 147	3.0E-53
Glyma.19G056400.1.p	GmNAC142	398	56 - 198	1.5E-27
Glyma.19G097700.1.p	GmNAC143	215	14 - 140	6.8E-25
Glyma.19G108800.1.p	GmNAC181	336	8 - 138	5.8E-51
Glyma.19G109100.1.p	GmNAC144	405	16 - 143	2.8E-55
Glyma.19G165600.1.p	GmNAC182	294	10 - 138	4.1E-48
Glyma.19G180300.1.p	GmNAC145	337	13 - 140	1.4E-49
Glyma.19G195800.1.p	GmNAC183	254	4 - 134	7.5E-43
Glyma.19G259500.1.p	GmNAC146	265	16 - 144	7.8E-48
Glyma.19G259700.1.p	GmNAC147	265	16 - 144	4.8E-48
Glyma.20G033300.1.p	GmNAC148	280	10 - 135	1.4E-52
Glyma.20G172100.1.p	GmNAC149	549	20 - 143	2.8E-51	518 - 540
Glyma.20G175500.1.p	GmNAC184	341	19 - 147	1.6E-51
Glyma.20G185800.1.p	GmNAC150	442	76 - 215	1.2E-29
Glyma.20G192300.1.p	GmNAC151	604	5 - 131	1.2E-48	579 - 601
Glyma.20G192500.1.p	GmNAC152	465	34 - 161	8.5E-51

## Sheet: Table S5
SupplementaryTable 5. Expression profile of new putative GmNAC genes in soybean tissues
GmNAC154						GmNAC174
Tissue	Ct	dCT	FC	SD		Tissue	Ct	dCT	FC	SD
Leaves	17.714	8.18368	0.00343928	0.0706854		Leaves	18.3925	0.678558	0.624789	0.355183
Root	17.5013	7.41164	0.00587319	0.634119		Root	19.2474	1.74616	0.298094	0.139718
Stem	18.365	7.51848	0.00545397	0.271197		Stem	18.14	-0.225042	1.16881	0.00536591
Flower	18.0221	4.43305	0.0462935	0.354794		Flower	17.0725	-0.94955	1.93127	0.60805
Pods	18.5734	3.76801	0.0734033	0.458746		Pods	17.1169	-1.45657	2.74455	0.217339
GmNAC157						GmNAC177
Tissue	Ct	dCT	FC	SD		Tissue	Ct	dCT	FC	SD
Leaves	25.593	7.8791	0.00424771	0.255968		Leaves	19.541	1.827	0.28185	0.282652
Root	26.7873	9.28596	0.00160194	0.134263		Root	18.289	0.787731	0.579255	0.0493713
Stem	23.9823	5.61725	0.0203722	0.439306		Stem	19.0613	0.69625	0.617174	0.138171
Flower	21.452	3.42992	0.0927876	0.221067		Flower	18.1712	0.149162	0.901774	0.0615834
Pods	22.8548	4.28135	0.0514261	0.110332		Pods	18.637	0.0635881	0.956881	0.212562
GmNAC163						GmNAC183
Tissue	Ct	dCT	FC	SD		Tissue	Ct	dCT	FC	SD
Leaves	18.9075	1.19353	0.43723	0.0631125		Leaves	19.8074	2.0934	0.234328	0.272712
Root	19.913	2.41173	0.187931	0.463007		Root	18.2051	0.703842	0.613935	0.000938367
Stem	17.7691	-0.59596	1.51148	0.244399		Stem	30.6115	12.2465	0.000205796	0.756865
Flower	27.5354	9.51332	0.00136838	0.29578		Flower	19.2606	1.23856	0.423795	0.0986479
Pods	17.9235	-0.649928	1.56909	0.511556		Pods	24.2367	5.66329	0.0197323	0.554222
GmNAC165						GmNAC065
Tissue	Ct	dCT	FC	SD		Tissue	Ct	dCT	FC	SD
Leaves	35.3952	17.6813	4.75782e-06	0.225575		Leaves	15.1529	-2.56104	5.90131	0.0726203
Root	25.4253	7.92405	0.00411741	0.450257		Root	15.207	-2.29424	4.90496	0.0567758
Stem	25.5734	7.20833	0.00676204	0.416736		Stem	19.1518	0.786755	0.579647	0.0358493
Flower	17.3174	-0.704695	1.6298	0.0141494		Flower	15.4262	-2.59585	6.04544	0.213041
Pods	27.4597	8.88626	0.00211333	0.76068		Pods	16.1431	-2.43035	5.39026	0.0286124
GmNAC169						GmNAC085
Tissue	Ct	dCT	FC	SD		Tissue	Ct	dCT	FC	SD
Leaves	16.041	-1.67295	3.18866	0.170203		Leaves	16.0333	-1.68068	3.20579	0.0068396
Root	17.1666	-0.334651	1.26107	0.555084		Root	16.232	-1.26931	2.41045	0.0423789
Stem	15.4286	-2.9365	7.6555	0.244228		Stem	17.2213	-1.14375	2.20954	0.0203523
Flower	18.6686	0.646516	0.638821	0.327642		Flower	16.0219	-2.00022	4.00061	0.0452804
Pods	15.4068	-3.16669	8.97982	0.214157		Pods	17.3676	-1.20588	2.30679	0.146699

## Sheet: Table S6
Table S6. Fold-change and statistical data for the gene expression profile of new putative GmNAC genes
GmNAC154
	FC	SD	p
PEG 0.5h	2.75586	0.294838	0.000499
PEG 2h	3.9187	1.01545	0.007612
PEG 12h	1.84042	0.48093	0.0388
PEG 24h	0.497047	0.312254	0.04953
Tun 0.5h	1.6112	0.0339578	0.0001
Tun 2h	2.06678	0.422593	0.01197
Tun 12h	1.06549	0.0725278	0.19164
SA 0.5h	1.19454	0.167744	0.11459
SA 2h	2.02451	0.205188	0.000979
SA 12h	2.44441	0.17053	0.000125
GmNAC157
	FC	SD	p
PEG 0.5h	0.313868	0.0505912	2e-05
PEG 2h	0.338689	0.11337	0.000547
PEG 12h	0.53846	0.0869978	0.00071
PEG 24h	0.308149	0.169947	0.00214
Tun 0.5h	0.322872	0.0892094	0.000195
Tun 2h	0.241722	0.173495	0.001629
Tun 12h	0.277755	0.0546303	2.1e-05
SA 0.5h	0.679141	0.600157	0.406509
SA 2h	0.335535	0.239574	0.008599
SA 12h	0.261656	0.0831841	0.000105
GmNAC163
	FC	SD	p
PEG 0.5h	3.59248	0.848921	0.006123
PEG 2h	3.39198	1.1942	0.02561
PEG 12h	6.1768	1.17753	0.001596
PEG 24h	5.61255	2.85369	0.048816
Tun 0.5h	2.70442	0.413126	0.02022
Tun 2h	1.59707	0.270648	0.018763
Tun 12h	4.62822	1.34669	0.009538
SA 0.5h	1.94339	0.11886	0.000164
SA 2h	2.81811	0.579424	0.00556
SA 12h	1.93952	0.432752	0.019775
GmNAC165
	FC	SD	p
PEG 0.5h	0.822533	0.92247	0.7557
PEG 2h	0.645116	0.298755	0.10845
PEG 12h	1.31321	0.580323	0.4025
PEG 24h	1.17602	0.637079	0.6566
Tun 0.5h	0.824245	0.0788844	ns
Tun 2h	0.565342	0.0309895	1.7e-05
Tun 12h	0.349008	0.304443	0.020829
SA 0.5h	0.981843	0.697732	0.96649
SA 2h	1.55831	0.290894	0.029228
SA 12h	0.241465	0.0952729	0.00016
GmNAC169
	FC	SD	p
PEG 0.5h	1.72373	0.131538	0.000767
PEG 2h	0.570629	0.109613	0.002455
PEG 12h	5.04556	1.30218	0.00576
PEG 24h	2.44912	0.401091	0.00333
Tun 0.5h	2.61065	0.252144	0.00038
Tun 2h	4.19839	0.428274	0.000206
Tun 12h	4.39459	0.407064	1e-05
SA 0.5h	2.37949	0.332254	0.001984
SA 2h	1.60711	0.356703	0.041987
SA 12h	1.77769	0.345068	0.017508
GmNAC174
	FC	SD	p
PEG 0.5h	0.0844619	0.0260692	1e-05
PEG 2h	0.0406711	0.0130895	1e-05
PEG 12h	0.0495839	0.0290149	1e-05
PEG 24h	0.137357	0.07604	4e-05
Tun 0.5h	4.32787	0.419954	0.000163
Tun 2h	3.50822	0.612394	0.00209
Tun 12h	5.66649	1.05295	0.001548
SA 0.5h	1.03327	0.265048	0.83996
SA 2h	0.724753	0.41222	0.312073
SA 12h	1.61012	0.262559	0.015769
GmNAC183
	FC	SD	p
PEG 0.5h	1.76324	0.195355	0.002409
PEG 2h	4.16261	1.55817	0.024549
PEG 12h	3.33566	1.28247	0.034364
PEG 24h	0.414005	0.154265	0.002768
Tun 0.5h	3.2063	0.693857	0.005307
Tun 2h	0.185469	0.126665	0.00037
Tun 12h	0.799871	0.771661	0.676722
SA 0.5h	1.19959	0.5112	0.536051
SA 2h	0.862129	0.93158	0.810623
SA 12h	1.09045	0.457511	0.749453
GmNAC177
	FC	SD	p
PEG 0.5h	0.668372	0.338506	0.167314
PEG 2h	0.485904	0.116816	0.001552
PEG 12h	1.09893	0.586677	0.782114
PEG 24h	0.365324	0.185752	0.004323
Tun 0.5h	9.7236	1.34722	0.000358
Tun 2h	7.70952	1.39686	0.001143
Tun 12h	4.75358	0.440869	0.000124
SA 0.5h	2.36633	0.531001	0.011197
SA 2h	1.45399	0.411184	0.126588
SA 12h	3.11324	0.608339	0.003922
GmNAC065
	FC	SD	p
PEG 0.5h	6.6117	3.00778	0.031932
PEG 2h	3.91518	0.634971	0.001354
PEG 12h	2.63562	0.567819	0.007545
PEG 24h	3.27658	0.888915	0.011385
Tun 0.5h	2.60539	0.593419	0.009421
Tun 2h	4.83732	1.06963	0.003414
Tun 12h	7.52361	1.14743	0.000597
SA 0.5h	3.17766	1.00312	0.01976
SA 2h	2.20857	0.71482	0.042875
SA 12h	1.37517	0.381263	0.163271
GmNAC085
	FC	SD	p
PEG 0.5h	0.678948	0.424264	0.26046
PEG 2h	23.3176	1.62956	1.9e-05
PEG 12h	4.84098	0.65621	0.000533
PEG 24h	0.739472	0.590961	0.485374
Tun 0.5h	0.986783	0.349024	0.950394
Tun 2h	0.138941	0.0142808	1e-05
Tun 12h	0.206354	0.10706	0.000212
SA 0.5h	0.318136	0.155414	0.001613
SA 2h	0.58633	0.564289	0.27285
SA 12h	0.274781	0.126682	0.000581

## Sheet: Tables S7 and S8
Table S7 - Differential expression of NAC genes in BR16_80d (R7)-BR16_20d(V3)
UP regulated						Table S8 - Number of differentially expressed NAC genes/sub-family in BR16_80d (R7)-BR16_20d(V3)
ID	Name	log2FoldChange	Ajusted p-value	Family			Total	UP	Down
Glyma.01G051300	GmNAC003	1.38265	7.35259e-05	SNAC-B (NAP)		SNAC-A	10	4	6
Glyma.01G088200	GmNAC004	1.13166	2.45775e-09	ANAC063		SNAC-B	12	12
Glyma.02G070000	GmNAC006	3.11587	7.32021e-11	SNAC-B (NAP)		TERN	8	8
Glyma.02G100200	GmNAC008	1.03214	4.97796e-10	ANAC063		ANAC063	5	4	1
Glyma.02G109800	GmNAC010	1.46635	0.000166553	SNAC-B (NAP)		ONAC022	7	7
Glyma.02G284300	GmNAC154	2.4401	2.42083e-08	ONAC022		TIP	3	3
Glyma.03G197900	GmNAC014	3.37983	1.19957e-06	TERN		ANAC0001	9	2	7
Glyma.04G208300	GmNAC018	1.93736	7.01172e-06	SNAC-A(ATAF)		NAM	14	8	6
Glyma.04G226700	GmNAC021	1.13003	3.70247e-08	TIP		Senu5	2	2
Glyma.05G002700	GmNAC025	1.32082	0.0385563	ANAC063		VND-NAC	5	1	4
Glyma.05G195000	GmNAC030	4.43986	1.64921e-17	SNAC-A(ATAF)		unnamed	4	3	1
Glyma.05G225100	GmNAC032	1.28581	0.00107485	ANAC001
Glyma.06G138100	GmNAC036	1.73916	1.50328e-19	TIP			79	54	25
Glyma.06G157400	GmNAC039	3.76471	3.03972e-20	SNAC-A(ATAF)
Glyma.06G248900	GmNAC043	1.05721	0.0361672	SNAC-A(ATAF)
Glyma.07G048000	GmNAC046	0.771594	0.00631031	Unnamed
Glyma.07G201800	GmNAC051	0.845527	0.000177465	ANAC001
Glyma.07G229100	GmNAC052	1.14361	0.000317698	SNAC-B (NAP)
Glyma.07G271100	GmNAC053	0.765584	0.000717815	TERN
Glyma.08G075300	GmNAC057	2.99602	0.000141835	Unnamed
Glyma.08G156500	GmNAC058	0.659126	0.000211128	NAM
Glyma.08G169400	GmNAC060	2.9544	3.06488e-05	ONAC022
Glyma.08G173400	GmNAC061	2.32671	3.54475e-12	NAM
Glyma.08G307100	GmNAC064	2.25414	1.96079e-09	ONAC022
Glyma.08G360200	GmNAC065	0.487238	0.0100194	Senu5
Glyma.10G204700	GmNAC170	1.89553	1.2119e-05	ANAC063
Glyma.10G219600	GmNAC074	1.62565	2.53114e-14	NAM
Glyma.11G030600	GmNAC075	1.82618	0.00619458	VND-NAC
Glyma.11G096600	GmNAC077	2.14189	1.90193e-05	TERN
Glyma.11G182000	GmNAC078	2.91992	8.27513e-07	TERN
Glyma.12G022700	GmNAC081	2.60523	8.58761e-08	TERN
Glyma.12G091200	GmNAC082	4.37608	1.31676e-12	TERN
Glyma.12G186200	GmNAC088	3.62219	7.29199e-05	TERN
Glyma.12G221400	GmNAC091	2.91512	1.32021e-17	SNAC-B (NAP)
Glyma.13G243200	GmNAC099	2.01697	4.70142e-05	SNAC-B (NAP)
Glyma.13G280000	GmNAC102	0.836794	0.00349457	SNAC-B (NAP)
Glyma.13G315300	GmNAC104	1.52995	0.000542514	TERN
Glyma.14G030700	GmNAC106	3.30123	1.57103e-09	ONAC022
Glyma.14G189300	GmNAC110	0.831006	0.00620016	TIP
Glyma.15G070300	GmNAC113	4.86162	3.43353e-24	SNAC-B (NAP)
Glyma.15G257700	GmNAC116	1.71265	0.00580189	ONAC022
Glyma.16G042900	GmNAC123	2.35203	1.00713e-07	NAM
Glyma.16G043200	GmNAC124	3.62301	2.74318e-35	SNAC-B (NAP)
Glyma.16G051800	GmNAC125	1.27956	0.000174639	NAM
Glyma.16G151500	GmNAC127	2.75918	1.76267e-08	SNAC-B (NAP)
Glyma.17G185000	GmNAC134	1.88823	1.3079e-06	ONAC022
Glyma.17G240700	GmNAC135	0.588614	0.000876776	Unnamed
Glyma.18G110700	GmNAC137	2.78271	2.06919e-08	ONAC022
Glyma.18G301500	GmNAC179	2.34087	2.96435e-31	Senu5
Glyma.19G108800	GmNAC181	2.74308	6.99664e-22	SNAC-B (NAP)
Glyma.19G109100	GmNAC144	1.64251	0.00412961	NAM
Glyma.19G195800	GmNAC183	3.8377	3.04798e-06	NAM
Glyma.20G033300	GmNAC148	5.39684	1.03251e-13	SNAC-B (NAP)
Glyma.20G172100	GmNAC149	1.60365	5.3865e-15	NAM
DOWN regulated
ID	Name	log2FoldChange	Ajusted p-value	Family
Glyma.01G005500	GmNAC001	-1.26728	0.00349676	ANAC001
Glyma.01G167900	GmNAC005	-3.15057	5.14413e-07	VND-NAC
Glyma.04G078600	GmNAC015	-2.90032	5.09899e-06	NAM
Glyma.04G167200	GmNAC017	-1.77848	0.00873202	NAM
Glyma.04G249000	GmNAC022	-1.64318	2.42547e-22	SNAC-A(ATAF)
Glyma.06G114000	GmNAC035	-1.04977	0.000454655	SNAC-A(ATAF)
Glyma.06G154400	GmNAC038	-7.31875	2.96563e-20	Unnamed
Glyma.06G195500	GmNAC041	-2.04986	0.00189294	NAM
Glyma.06G288500	GmNAC163	-5.56856	2.39309e-12	ANAC001
Glyma.07G050600	GmNAC048	-6.70581	8.86325e-19	VND-NAC
Glyma.10G197600	GmNAC169	-0.51437	4.57185e-05	NAM
Glyma.11G075400	GmNAC076	-0.912646	0.00771704	VND-NAC
Glyma.12G118700	GmNAC083	-5.46243	5.45269e-12	ANAC001
Glyma.12G149100	GmNAC085	-2.63406	5.42463e-05	SNAC-A(ATAF)
Glyma.12G206900	GmNAC090	-4.87239	7.79366e-10	ANAC001
Glyma.12G221500	GmNAC092	-4.30237	1.14895e-10	SNAC-A(ATAF)
Glyma.13G174700	GmNAC097	-1.21591	0.00202126	ANAC001
Glyma.13G279900	GmNAC101	-2.86851	4.61376e-06	SNAC-A(ATAF)
Glyma.13G294000	GmNAC175	-3.7475	6.79287e-06	ANAC001
Glyma.14G152700	GmNAC109	-1.06289	2.63682e-11	SNAC-A(ATAF)
Glyma.15G078300	GmNAC114	-1.04147	0.0205605	ANAC001
Glyma.16G019400	GmNAC122	-4.74975	1.95586e-11	VND-NAC
Glyma.19G056400	GmNAC142	-3.31095	2.2993e-41	ANAC063
Glyma.20G192300	GmNAC151	-0.502226	0.00157234	NAM
Glyma.20G192500	GmNAC152	-0.877968	6.38331e-08	NAM

## Sheet: Table S9
Supplementary Table 9- Fold change data for the gene expression profile of new putative GmNAC genes during natural leaf senescence in soybean.
GmNAC065							GmNAC154
	Ct	dCT	ddCT	FC	SD			Ct	dCT	ddCT	FC	SD
BR16_20d	20.0837	-4.38788	-0.804358	1.7465	0.0309359		BR16_20d	23.9776	-0.732646	-1.61954	3.08485	0.385584
BR16_80d	19.1792	-5.36524					BR16_80d	22.6731	-2.35219
GmNAC163							GmNAC169
	Ct	dCT	ddCT	FC	SD			Ct	dCT	ddCT	FC	SD
BR16_20d	22.5166	-1.97641	9.47543	0.0014439	0.000472003		BR16_20d	22.2718	-2.19971	0.819827	0.570834	0.0991755
BR16_80d	31.7775	7.49901					BR16_80d	22.958	-1.32047
GmNAC183
	Ct	dCT	ddCT	FC	SD
BR16_20d	26.8267	2.47677	-0.72658	1.72261	0.67723
BR16_80d	26.0047	1.75019
